# Supplementary material for: Exploiting the Chiral Ligands of Bis(imidazolinyl)- and Bis(oxazolinyl)thiophenes—Synthesis and Application in Cu-Catalyzed Friedel–Crafts Asymmetric Alkylation
Source: Molecules. 2021 Dec 6;26(23):7408. doi: 10.3390/molecules26237408 (PMC8658940; doi:10.3390/molecules26237408)
Supplement: Supplementary file 1 [file molecules-26-07408-s001.zip]

Archive with 1 entries (1 files):
- molecules-1468716-supplementary.pdf
